# Supplementary material for: Apigenin Prevents Ovarian Aging by Regulating Ca2+-Mediated Endoplasmic Reticulum Stress in Laying Chickens
Source: Antioxidants (Basel). 2026 Mar 4;15(3):323. doi: 10.3390/antiox15030323 (PMC13024370; doi:10.3390/antiox15030323)
Supplement: Supplementary file 1 [file antioxidants-15-00323-s001.zip]

Archive with 2 entries (1 files):
- antioxidants-4170015-supplementary/
- antioxidants-4170015-supplementary/Table S1. Primer sequences for RT-qPCR..pdf
